# Supplementary material for: Hypochlorous Acid-Activated UCNPs-LMB/VQIVYK Multifunctional Nanosystem for Alzheimer’s Disease Treatment
Source: J Funct Biomater. 2023 Apr 8;14(4):207. doi: 10.3390/jfb14040207 (PMC10143957; doi:10.3390/jfb14040207)
Supplement: Supplementary file 1 [file jfb-14-00207-s001.zip]

Archive with 1 entries (1 files):
- jfb-2199295-supplementary.pdf
